# Supplementary material for: A Method for Efficient Loading of Ciprofloxacin Hydrochloride in Cationic Solid Lipid Nanoparticles: Formulation and Microbiological Evaluation
Source: Nanomaterials (Basel). 2018 May 6;8(5):304. doi: 10.3390/nano8050304 (PMC5977318; doi:10.3390/nano8050304)
Supplement: Supplementary file 1 [file nanomaterials-08-00304-s001.zip]

Archive with 1 entries (1 files):
- nanomaterials-281888-supplementary.pptx
